# Supplementary material for: Effects of six Chinese mind-body exercise therapies on glycolipid metabolism and vascular endothelial function in hypertensive patients
Source: iScience. 2025 May 15;28(6):112682. doi: 10.1016/j.isci.2025.112682 (PMC12159935; doi:10.1016/j.isci.2025.112682)
Supplement: Table S1. Characteristics of the included studies [file mmc2.xlsx]

## Sheet: Characteristics of the included
Table S1. Characteristics of the included studies.
study	Country	Duration (wks)	Complication	Sample size	Age (mean±[SD])	Exercise category	CON group and exercise intervention (frequency, intensity, time excluding warm-up/cool-down and type)	supervised or nonsupervised	Outcomes
Zhang 2017	China	12	No complication	38	79.0 ± 5.5	CON	No exercise（Usual Nursing Care）	supervised	FBG
				40	77.1 ± 7.6	Baduanjin	3-5 d/wek; 6-8 reps; 15-45 min; Baduanjin
Shou 2018	China	12	No complication	104	52 ± 6.46	CON	No exercise（Health Education）	supervised	TC, TG, HDL-C, LDL-C
				104	52 ± 8.98	Tai Chi	1-2 d/wek; 70-80% HRmax; 40-90 min; 2-4 reps; Tai Chi
Xiao 2018	China	12	type 2 diabetes	42	60.2 ± 4.6	CON	No exercise（Maintaining Usual Routines）	supervised	FBG, NO, ET-1
				42	60.5 ± 4.9	Tai Chi	5 d/wek; 10 reps; 50 min; Tai Chi
Li 2015	China	24	No complication	50	62.91 ± 2.48	CON	No exercise（Maintaining Usual Routines）	supervised	TC, TG, HDL-C, LDL-C, FBG
				50	63.27 ± 2.86	Tai Chi	6 d/wek; 40-50 min; Tai Chi
Li 2019	China	24	No complication	30	55.81 ± 4.09	CON	No exercise（Maintaining Usual Routines）	nonsupervised	FBG
				30	57.41 ± 3.38	Baduanjin	3 d/wek; 40 min; Baduanjin
Leung 2019	China	12	Type 2 diabetes	17	65.52 ± 9.34	CON	No exercise（Maintaining Usual Routines）	supervised	TC, TG, HDL-C, FBG
				18	62.19 ± 5.93	Tai Chi	5 d/wek; 60 min; Tai Chi
Wen 2021	China	24	metabolic syndrome	30	57.20 ± 9.00	CON	No exercise（Maintaining Usual Routines）	supervised	TC, TG, HDL-C, LDL-C
				30	57.77 ± 9.46	Tai Chi	3 d/wek; 60 min; Tai Chi
Wu 2023	China	12	No complication	21	65.19 ± 6.48	CON	No exercise（Maintaining Usual Routines）	supervised	NO, ET-1
				15	65.19 ± 6.48	Liuzijue	3 d/wek; 60 min Liuzijue
Dong 2020	China	16	No complication	21	53.3 ± 4.5	CON	No exercise（Routine Pharmacological Treatment and Usual Routines）	supervised	ET-1
				21	52.6 ± 5.1	Baduanjin	5 d/wek; 2 reps; 60 min; Baduanjin
Xie 2014	China	12	No complication	25	63.29 ± 3.48	CON	No exercise（Maintaining Usual Routines）	supervised	NO
				25	62.11 ± 2.98	Tai Chi	5 d/wek; 60 min; 40-60%HRmax; Tai Chi
Mao 2006	China	8	No complication	11	62.2 ± 1.1	CON	No exercise（Maintaining Usual Routines）	nonsupervised	NO, ET-1
				51	63.3 ± 1.2	Tai Chi	6 d/wek; 60 min; 50-60%Vomax; Tai Chi
Lin 2017				42	56.0 ± 4.2	CON	No exercise（Maintaining Usual Routines）
				58	57.1 ± 6.5	Baduanjin	5 d/wek; 30-40 min; Baduanjin
Wang 2021	China	12	metabolic syndrome	22	59.38 ± 4.51	CON	No exercise（Maintaining Usual Routines）	supervised	TC, TG, HDL-C, LDL-C
				22	62.00 ± 5.07	Liuzijue	4 d/wek; 90 min; 3 sets*10-15 reps; Liuzijue
Cheung 2005	China	16	No complication	41	51.2 ± 7.4	CON	No exercise（Maintaining Usual Routines）	supervised	TC, TG, HDL-C, LDL-C
				47	57.2 ± 9.5	Qigong	2 d/wek; 60 min; Qigong
Zheng 2015	China	12	No complication	49	55.77 ± 6.24	CON	No exercise（Routine Pharmacological Treatment）	supervised	TC, TG, HDL-C, LDL-C, FBG
				49	54.71 ± 5.43	Tai Chi	4 d/wek; 40-60 min; 2-4 reps;40-70%HRmax; Tai Chi
Yi 2015​	China	20	No complication	15	69.79 ± 6.66	CON	No exercise（Maintaining Usual Routines）	supervised	TC, TG, HDL-C, LDL-C
				25	67.07 ± 4.45	Tai Chi	5 d/wek; 50-60%HRmax; 50-60 min; Tai Chi
Gao 2014	China	20	No complication	25	66.13 ± 5.34	CON	No exercise（Maintaining Usual Routines）	supervised	TC, TG, HDL-C, LDL-C
				25	64.44 ± 5.03	Qigong	5 d/wek; 50-60 min; Qigong
Zheng 2014	China	12	No complication	28	70.06 ± 3.51	CON	No exercise（Routine Pharmacological Treatment and Usual Nursing Care）	supervised	NO, ET-1
				27	69.23 ± 3.72	Baduanjin	5 d/wek; 30 min; Baduanjin
Thomas 2005	China	48	No complication	78	69.0 ± 3.0	CON	No exercise（Maintaining Usual Routines）	supervised	TC, TG, HDL-C, LDL-C, FBG
				64	68·9 ± 2·8	Tai Chi	3 d/wek; 60 min; Tai Chi
Huang 2021	China	12	No complication	77	55.2 ± 4.2	CON	No exercise（常规饮食指导）	supervised	TC, TG, HDL-C, LDL-C
				77	54.1 ± 3.4	Baduanjin	5 d/wek; 30 min; Baduanjin
Tsai 2003	China	12	No complication	39	50.5 ± 9.8	CON	No exercise（Maintaining Usual Routines）	supervised	TC, TG, HDL-C, LDL-C
				37	51.6 ± 16.3	Tai Chi	3 d/wek; 30 min; Tai Chi
Zhang 2018	China	24	No complication	35	64.60 ± 7.89	CON	No exercise（Routine Pharmacological Treatment and Usual Nursing Care）	nonsupervised	TC, TG, HDL-C, LDL-C
				34	66.60 ± 7.52	Baduanjin	5 d/wek; 20-30 min; Baduanjin
Chen 2016	China	24	No complication	30	66.3 ± 5.8	CON	No exercise（Maintaining Usual Routines）	supervised	TC, TG, HDL-C, LDL-C, FBG, NO, ET-1
				30	65.2 ± 3.4	Daoyinyangshengshu	5 d/wek; 40 min; Daoyinyangshengshu
Xiao 2016​	China	24	No complication	24	65.6 ± 7.8	CON	No exercise（Maintaining Usual Routines）	supervised	TC, TG, HDL-C, LDL-C, FBG, NO, ET-1
				24	64.5 ± 5.9	Baduanjin	5 d/wek; 40 min; Baduanjin
Hu 2022	China	12	metabolic syndrome	19	61.58 ± 6.62	CON	No exercise（Maintaining Usual Routines）	supervised	TC, TG, HDL-C, LDL-C, FBG
				19	62.68 ± 7.33	Tai Chi	3 -5d/wek; 30-40 min; 40-50%HRmax; Tai Chi
Sun 2008	China	12	No complication	20	64.8 ± 2.3	CON	No exercise（Maintaining Usual Routines）	supervised	TC, TG, HDL-C, LDL-C
				20	65.7 ± 2.3	Baduanjin	5 d/wek; 50-60%Hrmax; 40-50 min; Baduanjin
Shin 2015	Korea	12	No complication	14	62.7 ± 5.9	CON	No exercise（Health Education）	supervised	TC, TG, HDL-C, LDL-C, FBG
				29	64.0 ± 5.4	Tai Chi	3 -5d/wek; 40 min; Tai Chi
Nery 2015	Brazil	12	No complication	30	60 ± 3	CON	No exercise（Maintaining Usual Routines）	supervised	TC, TG, HDL-C, LDL-C, FBG
				31	56 ± 4	Tai Chi	3 d/wek; 30-40 min; Tai Chi
Hu 2015	China	12	No complication	55	64.10 ± 7.0	CON	No exercise（Maintaining Usual Routines）	supervised	TC, TG, HDL-C, LDL-C, FBG
				55	64.21 ± 6.21	Tai Chi	3d/wek; 30-40 min; 40-50%HRmax; Tai Chi
Liao 2013	China	24	No complication	70	62.7 ± 9.5	CON	No exercise（Maintaining Usual Routines）	supervised	TC, TG, FBG
				70	60.5 ± 11.8	Baduanjin	3-5 d/wek; 40 min; Baduanjin
Feng 2018	China	12	No complication	41	67.51 ± 4.09	CON	No exercise（Routine Pharmacological Treatment）	supervised	TC, TG, HDL-C, LDL-C
				41	66.33 ± 4.74	Shuxinpingxuegong	3 d/wek; 50 min; Shuxinpingxuegong
Choi 2017	Korea	12	No complication	22	62.34 ± 3.36	CON	No exercise（Health Education）	supervised	TC, HDL-C, FBG
				21	63.16 ± 3.86	Tai Chi	3 d/wek; 30 min; Tai Chi
Yan 2014	China	16	No complication	46	62.01 ± 4.11	CON	No exercise（Routine Pharmacological Treatment）	supervised	TC, TG, HDL-C
				46	63.14 ± 3.21	Tai Chi	4 d/wek; 40 min; Tai Chi
Pan 2012	China	12	No complication	36	60.14 ± 3.21	CON	No exercise（Maintaining Usual Routines）	supervised	TC, TG, HDL-C, LDL-C
				34	66.23 ± 5.18	Baduanjin	3-5 d/wek; 30-40 min; Baduanjin
Li 2014	China	12	No complication	32	61.07 ± 5.19	CON	No exercise（Routine Pharmacological Treatment）	supervised	TC, TG, HDL-C, LDL-C
				34	60.01 ± 4.31	Baduanjin	3 d/wek; 40 min; Baduanjin
Chan 2018	China	12	No complication	82	65.13± 10.22	CON	No exercise（Health Education）	supervised	TC, TG, HDL-C, LDL-C, FBG
				82	62.68 ± 7.33	Daoyinyangshengshu	5 d/wek; 30 min; Daoyinyangshengshu
Abbreviations: HRmax, maximum heart rate; CON, control; TC, total cholesterol; TG, triglycerides; HDL, high-density lipoprotein; LDL, low-density lipoprotein; FBG, fasting blood glucose; NO, nitric oxide; ET-1, endothelin-1. Age is represented as mean +/- SD.
