# Supplementary material for: Effects of six Chinese mind-body exercise therapies on glycolipid metabolism and vascular endothelial function in hypertensive patients
Source: iScience. 2025 May 15;28(6):112682. doi: 10.1016/j.isci.2025.112682 (PMC12159935; doi:10.1016/j.isci.2025.112682)
Supplement: Table S3. Final classification of six mind-body exercise therapies for hypertensive patients [file mmc3.xlsx]

## Sheet: Sheet1
Table S3. Final classification of six mind-body exercise therapies for hypertensive patients.
	Certainty of the evidence,and classification of intervention	Intervention	Intervention vs. Control SMD (95% CI)	SUCRA
	High certainty (moderate to high certainty evidence)
	Category 1: inferior to the most effective, or superior to the least effective	Shuxinpingxuegong (M)	-8.83 (-10.46,-7.19)	100
	Category 0: among the least effective	Baduanjin (M)	-0.97 (-1.31,-0.62)	39
Total cholesterol	Low certainty (low to very low certainty evidence)
	Category 1: inferior to the most effective, or superior to the least effective	Qigong (L)	-2.41 (-3.11,-1.70)	83.2
	Category 0: among the least effective	Taichi (L)	-1.37 (-1.62,-1.12)	63.3
		Daoyinyangshengshu (L)	-0.96 (-1.58,-0.33)	39.4
		Liuzijue (L)	-0.52 (-1.50,0.45)	22.7
	High certainty (moderate to high certainty evidence)
	Category 2: among the most effective	Liuzijue (M)	-1.90 (-2.67,-1.13)	87.4
		Taichi (M)	-1.76 (-1.92,-1.59)	82.2
Triglycerides		Qigong (M)	-1.72 (-2.16,-1.28)	78.9
	Low certainty (low to very low certainty evidence)
	Category 1: inferior to the most effective, or superior to the least effective	Baduanjin (L)	-1.16 (-1.37,-0.95)	46.7
	Category 0: among the least effective	Shuxinpingxuegong (L)	-0.90 (-1.43,-0.38)	29.9
		Daoyinyangshengshu (L)	-0.84 (-1.19,-0.49)	24.9
	High certainty (moderate to high certainty evidence)
	Category 1: inferior to the most effective, or superior to the least effective	Baduanjin (M)	0.63 (0.44,0.82)	67.9
	Category 0: among the least effective	Qigong (M)	0.28 (-0.05,0.62)	29.5
High-density lipoprotein	Low certainty (low to very low certainty evidence)
	Category 1: inferior to the most effective, or superior to the least effective	Taichi (L)	0.88 (0.76,1.01)	95.8
	Category 0: among the least effective	Shuxinpingxuegong (L)	0.64 (0.19,1.08)	67.3
		Daoyinyangshengshu (VL)	0.37 (0.10,0.63)	36.8
		Liuzijue (L)	0.48 (-0.12,1.08)	50.9
	High certainty (moderate to high certainty evidence)
	Category 1: inferior to the most effective, or superior to the least effective	Baduanjin (M)	-0.95 (-1.24,-0.67)	93.4
	Category 0: among the least effective	Liuzijue (M)	-0.29 (-1.05,0.48)	33.3
Low-density lipoprotein	Low certainty (low to very low certainty evidence)
	Category 1: inferior to the most effective, or superior to the least effective	Taichi (L)	-0.71 (-0.92,-0.51)	71.6
	Category 0: among the least effective	Qigong (L)	-0.51 (-1.00,-0.01)	49.9
		Shuxinpingxuegong(L)	-0.59 (-1.24,0.07)	57.8
		Daoyinyangshengshu (VL)	-0.38 (-0.82,0.07)	38.2
	High certainty (moderate to high certainty evidence)
	Category 1: inferior to the most effective, or superior to the least effective	Taichi (M)	-0.98 (-1.26,-0.70)	71.8
Fasting blood glucose	Low certainty (low to very low certainty evidence)
	Category 1: inferior to the most effective, or superior to the least effective	Daoyinyangshengshu (L)	-1.21 (-1.82,-0.61)	90.4
	Category 0: among the least effective	Baduanjin (L)	-0.61 (-1.05,-0.17)	37.8
	High certainty (moderate to high certainty evidence)
	Category 1: inferior to the most effective, or superior to the least effective	Daoyinyangshengshu (M)	1.41 (0.84,1.98)	89.4
Nitric oxide		Baduanjin (M)	1.17 (0.88,1.46)	72.2
	Low certainty (low to very low certainty evidence)
	Category 0: among the least effective	Liuzijue (L)	0.99 (0.28,1.70)	57
		Taichi (L)	0.70 (0.38,1.01)	31.2
	High certainty (moderate to high certainty evidence)
	Category 1: inferior to the most effective, or superior to the least effective	Daoyinyangshengshu (M)	-1.82 (-2.65,-0.99)	93
	Low certainty (low to very low certainty evidence)
Endothelin-1	Category 1: inferior to the most effective, or superior to the least effective	Baduanjin (L)	-1.37 (-1.79,-0.96)	73.2
	Category 0: among the least effective	Taichi (L)	-0.89 (-1.45,-0.33)	40.6
		Liuzijue (L)	-0.88 (-1.78,0.02)	42.6
	Certainty of the evidence,and classification of intervention	Intervention	Intervention vs. Control SMD (95% CI)	SUCRA
	High certainty (moderate to high certainty evidence)
	Category 1: inferior to the most effective, or superior to the least effective	Shuxinpingxuegong (M)	-8.83 (-10.46,-7.19)	100
	Category 0: among the least effective	Baduanjin (M)	-0.97 (-1.31,-0.62)	39
Total cholesterol	Low certainty (low to very low certainty evidence)
	Category 1: inferior to the most effective, or superior to the least effective	Qigong (L)	-2.41 (-3.11,-1.70)	83.2
	Category 0: among the least effective	Taichi (L)	-1.37 (-1.62,-1.12)	63.3
		Daoyinyangshengshu (L)	-0.96 (-1.58,-0.33)	39.4
		Liuzijue (L)	-0.52 (-1.50,0.45)	22.7
	High certainty (moderate to high certainty evidence)
	Category 2: among the most effective	Liuzijue (M)	-1.90 (-2.67,-1.13)	87.4
		Taichi (M)	-1.76 (-1.92,-1.59)	82.2
Triglycerides		Qigong (M)	-1.72 (-2.16,-1.28)	78.9
	Low certainty (low to very low certainty evidence)
	Category 1: inferior to the most effective, or superior to the least effective	Baduanjin (L)	-1.16 (-1.37,-0.95)	46.7
	Category 0: among the least effective	Shuxinpingxuegong (L)	-0.90 (-1.43,-0.38)	29.9
		Daoyinyangshengshu (L)	-0.84 (-1.19,-0.49)	24.9
	High certainty (moderate to high certainty evidence)
	Category 1: inferior to the most effective, or superior to the least effective	Baduanjin (M)	0.63 (0.44,0.82)	67.9
	Category 0: among the least effective	Qigong (M)	0.28 (-0.05,0.62)	29.5
High-density lipoprotein	Low certainty (low to very low certainty evidence)
	Category 1: inferior to the most effective, or superior to the least effective	Taichi (L)	0.88 (0.76,1.01)	95.8
	Category 0: among the least effective	Shuxinpingxuegong (L)	0.64 (0.19,1.08)	67.3
		Daoyinyangshengshu (VL)	0.37 (0.10,0.63)	36.8
		Liuzijue (L)	0.48 (-0.12,1.08)	50.9
	High certainty (moderate to high certainty evidence)
	Category 1: inferior to the most effective, or superior to the least effective	Baduanjin (M)	-0.95 (-1.24,-0.67)	93.4
	Category 0: among the least effective	Liuzijue (M)	-0.29 (-1.05,0.48)	33.3
Low-density lipoprotein	Low certainty (low to very low certainty evidence)
	Category 1: inferior to the most effective, or superior to the least effective	Taichi (L)	-0.71 (-0.92,-0.51)	71.6
	Category 0: among the least effective	Qigong (L)	-0.51 (-1.00,-0.01)	49.9
		Daoyinyangshengshu (VL)	-0.38 (-0.82,0.07)	38.2
	High certainty (moderate to high certainty evidence)
	Category 1: inferior to the most effective, or superior to the least effective	Taichi (M)	-0.98 (-1.26,-0.70)	71.8
Fasting blood glucose	Low certainty (low to very low certainty evidence)
	Category 1: inferior to the most effective, or superior to the least effective	Daoyinyangshengshu (L)	-1.21 (-1.82,-0.61)	90.4
	Category 0: among the least effective	Baduanjin (L)	-0.61 (-1.05,-0.17)	37.8
	High certainty (moderate to high certainty evidence)
	Category 1: inferior to the most effective, or superior to the least effective	Daoyinyangshengshu (M)	1.41 (0.84,1.98)	89.4
Nitric oxide		Baduanjin (M)	1.17 (0.88,1.46)	72.2
	Low certainty (low to very low certainty evidence)
	Category 0: among the least effective	Liuzijue (L)	0.99 (0.28,1.70)	57
		Taichi (L)	0.70 (0.38,1.01)	31.2
	High certainty (moderate to high certainty evidence)
	Category 1: inferior to the most effective, or superior to the least effective	Daoyinyangshengshu (M)	-1.82 (-2.65,-0.99)	93
	Low certainty (low to very low certainty evidence)
Endothelin-1	Category 1: inferior to the most effective, or superior to the least effective	Baduanjin (L)	-1.37 (-1.79,-0.96)	73.2
	Category 0: among the least effective	Taichi (L)	-0.89 (-1.45,-0.33)	40.6
		Liuzijue (L)	-0.88 (-1.78,0.02)	42.6
M: moderate；L: low; VL: very low; (M), (L) and (M) represent the level of evidence, (-) indicates a negative number.
